# Supplementary material for: Spatial architectures of somatic mutations in normal prostate, benign prostatic hyperplasia and coexisting prostate cancer
Source: Exp Mol Med. 2024 Jan 4;56(1):168–76. doi: 10.1038/s12276-023-01140-8 (PMC10834420; doi:10.1038/s12276-023-01140-8)
Supplement: Supplementary file 3 — Supplementary Table 11 [file 12276_2023_1140_MOESM3_ESM.xls]

## Sheet: ST11
Supplementary Table 11. Summary statistics of 10 BPH patients without prostate cancer.
Sample	Age	WGS_depth	Number_of_SBS	Telomere_length
BPH_1	68	15.16	2757	1739.2
BPH_2	58	19.12	4587	1118
BPH_3	83	15.35	2463	1040
BPH_4	70	16.03	2643	1266.2
BPH_5	62	15.68	2864	1294.5
BPH_6	82	14.23	2727	1409.8
BPH_8	80	18.41	1799	1948.6
BPH_9	71	14.16	2858	1861.7
BPH_10	79	16.78	3581	1470.5
BPH_11	72	13.79	2410	1167.7
