# Supplementary material for: Spatial architectures of somatic mutations in normal prostate, benign prostatic hyperplasia and coexisting prostate cancer
Source: Exp Mol Med. 2024 Jan 4;56(1):168–76. doi: 10.1038/s12276-023-01140-8 (PMC10834420; doi:10.1038/s12276-023-01140-8)
Supplement: Supplementary file 4 — Supplementary Table 10 [file 12276_2023_1140_MOESM4_ESM.xls]

## Sheet: ST10
Supplementary Table 10. Clinical characteristics and mutation burden. For each clinical features, correlation coefficient with mutation burden and significance are shown.
Correlation with somatic mutation burden	PSA	Gleason's score	Tumor size
PCA	0.2476 (p = 0.293)	0.7007 (p=0.00058)	0.1679 (p=0.479)
BPH and Normal	0.0657 (p = 0.687)	0.1467 (p=0.366)	-0.1070 (p=0.511)
