# Supplementary material for: Spatial architectures of somatic mutations in normal prostate, benign prostatic hyperplasia and coexisting prostate cancer
Source: Exp Mol Med. 2024 Jan 4;56(1):168–76. doi: 10.1038/s12276-023-01140-8 (PMC10834420; doi:10.1038/s12276-023-01140-8)
Supplement: Supplementary file 5 — Supplementary Table 9 [file 12276_2023_1140_MOESM5_ESM.xls]

## Sheet: ST9
Supplementary Table 9. Percentage of copy number alteration (CNA) identified by WGS
(a) Percent CNA by samples							(b) Percent CNA of samples in multi-region cases							(c) Average percentage of somatic CNA in 20 cases.
CASE	Sample ID	Tissue type	Amplification	Deletion	Total CN alterations		CASE	Sample ID	Tissue type	Amplification	Deletion	Total CN alterations		Tissue type	Amplification	Deletion	Total CN alterations
PCA163	1N	BPH	0	0	0		PCA28	10_P1	BPH	0	0	0		Normal	0.000996273	0.000527644	0.00152392
PCA163	2N	BPH	0	0	0		PCA28	10_P2	BPH	0	0	0		BPH	0.0038126	0.000128871	0.00394148
PCA173	2N	BPH	0.001	0	0.001		PCA28	10_P3	BPH	0	0	0		PCA	0.0317465	0.0463649	0.0781114
PCA175	2N	BPH	0.001	0	0.001		PCA28	10_P4	BPH	0	0	0		Normal vs BPH U-test P	N.S.	N.S.	N.S.
PCA198	1N	BPH	0	0	0		PCA28	10_P5	BPH	0	0	0		Normal, BPH vs PCA P	.01428	< .00001	< .00001
PCA198	2N	BPH	0	0	0		PCA28	11_CA	NORMAL	0	0	0
PCA30	2N	BPH	0.001	0	0.001		PCA28	11_P1	BPH	0	0	0
PCA58	1N	BPH	0	0	0		PCA28	11_P2	BPH	0	0	0
PCA58	2N	BPH	0	0	0		PCA28	11_P3	BPH	0	0	0
PCA68	1N	BPH	0	0	0		PCA28	12_P1	BPH	0	0	0
PCA77	2N	BPH	0.045	0.001	0.046		PCA28	12_P2	BPH	0	0	0
PCA82	1N	BPH	0	0	0.001		PCA28	12_P3	BPH	0	0	0
PCA86	1N	BPH	0	0	0		PCA28	3_C2	NORMAL	0.02	0	0.02
PCA106	1N	NORMAL	0	0	0.001		PCA28	3_P1	NORMAL	0.04	0	0.04
PCA106	2N	NORMAL	0	0	0		PCA28	3_P2	NORMAL	0.03	0	0.03
PCA113	1N	NORMAL	0	0	0		PCA28	3_P3	NORMAL	0.04	0	0.04
PCA113	2N	NORMAL	0	0	0		PCA28	3_T1	BPH	0.03	0	0.03
PCA173	1N	NORMAL	0	0	0		PCA28	3_T3	BPH	0	0	0
PCA175	1N	NORMAL	0	0	0		PCA28	4_C1	BPH	0.03	0	0.03
PCA177	1N	NORMAL	0.001	0.001	0.002		PCA28	4_C2	BPH	0.02	0	0.02
PCA177	2N	NORMAL	0.001	0	0.001		PCA28	4_P1	BPH	0	0	0
PCA201	1N	NORMAL	0.002	0	0.002		PCA28	4_P2	BPH	0.02	0	0.02
PCA201	2N	NORMAL	0	0	0		PCA28	4_T1	BPH	0.02	0	0.02
PCA211	1N	NORMAL	0	0	0.001		PCA28	4_T2	BPH	0	0	0
PCA211	2N	NORMAL	0	0	0.001		PCA28	5_C1	BPH	0.01	0	0.01
PCA30	1N	NORMAL	0	0	0.001		PCA28	5_C2	BPH	0.01	0	0.01
PCA32	1N	NORMAL	0	0	0		PCA28	5_P1	BPH	0	0	0
PCA32	2N	NORMAL	0	0	0		PCA28	5_P2	BPH	0	0	0
PCA53	1N	NORMAL	0.011	0	0.011		PCA28	5_P3	NORMAL	0	0	0
PCA53	2N	NORMAL	0.001	0	0.001		PCA28	5_T1	NORMAL	0.02	0	0.02
PCA64	1N	NORMAL	0	0	0		PCA28	5_T2	NORMAL	0	0	0
PCA64	2N	NORMAL	0.001	0.001	0.002		PCA28	6_C1	BPH	0	0	0
PCA68	2N	NORMAL	0	0	0		PCA28	6_P1	BPH	0	0	0
PCA72	1N	NORMAL	0	0	0		PCA28	6_P2	BPH	0	0	0
PCA72	2N	NORMAL	0	0	0		PCA28	6_P3	BPH	0	0	0
PCA77	1N	NORMAL	0.006	0.01	0.016		PCA28	6_T1	BPH	0	0	0
PCA81	1N	NORMAL	0	0	0		PCA28	6_T2	BPH	0	0	0
PCA81	2N	NORMAL	0	0	0		PCA28	7_C1	BPH	0	0	0
PCA82	2N	NORMAL	0.001	0	0.001		PCA28	7_C2	BPH	0	0	0
PCA86	2N	NORMAL	0	0	0		PCA28	7_P1	NORMAL	0	0	0
PCA106	1T	PCA	0.027	0.033	0.06		PCA28	7_P2	NORMAL	0	0	0
PCA113	1T	PCA	0.001	0.018	0.019		PCA28	7_P3	NORMAL	0	0	0
PCA163	1T	PCA	0.086	0.039	0.125		PCA28	7_T1	BPH	0	0	0
PCA173	1T	PCA	0.013	0.033	0.045		PCA28	7_T2	BPH	0	0	0
PCA175	1T	PCA	0.001	0.052	0.053		PCA28	8_C1	BPH	0	0	0
PCA177	1T	PCA	0	0.01	0.011		PCA28	8_C2	BPH	0	0	0
PCA198	1T	PCA	0	0.064	0.064		PCA28	8_P1	BPH	0	0	0
PCA201	1T	PCA	0.031	0.058	0.089		PCA28	8_P2	BPH	0	0	0
PCA211	1T	PCA	0.107	0.11	0.218		PCA28	8_P3	BPH	0	0	0
PCA30	1T	PCA	0.001	0.018	0.019		PCA28	8_T1	BPH	0	0	0
PCA32	1T	PCA	0	0	0		PCA28	8_T2	BPH	0	0	0
PCA53	1T	PCA	0.063	0.099	0.162		PCA28	9_C1	BPH	0	0	0
PCA58	1T	PCA	0.001	0.018	0.02		PCA28	9_P1	BPH	0	0	0
PCA64	1T	PCA	0.001	0.034	0.036		PCA28	9_P2	BPH	0	0	0
PCA68	1T	PCA	0.014	0.034	0.048		PCA28	9_P3	BPH	0	0.01	0.01
PCA72	1T	PCA	0	0	0		PCA28	9_P4	BPH	0	0	0
PCA77	1T	PCA	0.03	0.046	0.076		PCA28	CA2	PCA	0.03	0.02	0.05
PCA81	1T	PCA	0	0.02	0.02		PCA49	1_C3	NORMAL	0	0	0
PCA82	1T	PCA	0.258	0.21	0.468		PCA49	1_P1	NORMAL	0	0	0
PCA86	1T	PCA	0	0.03	0.03		PCA49	1_P2	NORMAL	0	0	0
							PCA49	1_T1	NORMAL	0	0	0
							PCA49	1_T2	NORMAL	0.01	0	0.01
							PCA49	2_C1	NORMAL	0	0	0
							PCA49	2_C2	NORMAL	0.01	0	0.01
							PCA49	2_C3	NORMAL	0	0.03	0.03
							PCA49	2_P1	NORMAL	0.01	0	0.01
							PCA49	2_T1	NORMAL	0.01	0	0.01
							PCA49	3_C1	NORMAL	0	0	0
							PCA49	3_C2	NORMAL	0	0	0
							PCA49	3_P1	NORMAL	0	0	0
							PCA49	3_P2	NORMAL	0	0	0
							PCA49	3_P3	NORMAL	0	0	0
							PCA49	3_T1	NORMAL	0	0	0
							PCA49	3_T2	NORMAL	0.01	0	0.01
							PCA49	4_C1	NORMAL	0	0	0
							PCA49	4_C2	NORMAL	0	0	0
							PCA49	4_P1	NORMAL	0.01	0	0.01
							PCA49	4_P2	NORMAL	0	0	0
							PCA49	4_T1	NORMAL	0	0	0
							PCA49	4_T2	NORMAL	0	0	0
							PCA49	5_C1	NORMAL	0	0	0
							PCA49	5_C2	NORMAL	0	0	0
							PCA49	5_CA	NORMAL	0	0	0
							PCA49	5_P1	NORMAL	0	0	0
							PCA49	5_T1	NORMAL	0	0	0
							PCA49	6_C1	NORMAL	0	0	0
							PCA49	6_C2	NORMAL	0	0	0
							PCA49	6_P1	NORMAL	0	0	0
							PCA49	6_T1	NORMAL	0	0	0
							PCA49	6_T2	NORMAL	0.04	0	0.04
							PCA49	7_P1	NORMAL	0	0	0
							PCA49	7_P3	NORMAL	0	0	0
							PCA49	8_P1	NORMAL	0	0	0
							PCA49	8_P2	NORMAL	0	0	0
							PCA49	8_P3	NORMAL	0	0	0
