# Supplementary material for: Spatial architectures of somatic mutations in normal prostate, benign prostatic hyperplasia and coexisting prostate cancer
Source: Exp Mol Med. 2024 Jan 4;56(1):168–76. doi: 10.1038/s12276-023-01140-8 (PMC10834420; doi:10.1038/s12276-023-01140-8)
Supplement: Supplementary file 8 — Supplementary Table 6 [file 12276_2023_1140_MOESM8_ESM.xls]

## Sheet: ST6
Supplementary Table 6. Somatic nonsilent mutations of normal and BPH samples found in deep panel sequencing (hg19)
refGene	CHR	POS	REF	ALT	CASE	SAMPLE ID	Tissue Type	Frequency	Quality	Original Coverage	Coverage	Allele Cov	ExonicFunc.refGene	AAChange.refGene	GENE_IN_CGCv97	GENE_IN_ PMID:36162751
ARID1A	chr1	27100181	CGCA	-	PCA177	PCA-177-2N	Normal	6.9	7529.48	945	1006	69	frameshift deletion	ARID1A:NM_006015:exon16:c.3977_3980del:p.P1326Rfs*154	YES	YES
MDM4	chr1	204499818	C	G	PCA28	PCA28-3-T3	BPH	4.4	53.798	857	859	38	nonsynonymous SNV	MDM4:NM_001204171:exon4:c.C160G:p.H54D,MDM4:NM_001278516:exon4:c.C160G:p.H54D,MDM4:NM_001278518:exon4:c.C160G:p.H54D,MDM4:NM_002393:exon4:c.C160G:p.H54D	YES	NO
MDM4	chr1	204499818	C	G	PCA30	PCA-30-2N	Normal	7.5	85.8996	388	388	29	nonsynonymous SNV	MDM4:NM_001204171:exon4:c.C160G:p.H54D	YES	NO
MDM4	chr1	204499818	C	G	PCA49	PCA49-1 P1	Normal	4.6	66.8364	994	1002	46	nonsynonymous SNV	MDM4:NM_001204171:exon4:c.C160G:p.H54D,MDM4:NM_001278516:exon4:c.C160G:p.H54D,MDM4:NM_001278518:exon4:c.C160G:p.H54D,MDM4:NM_002393:exon4:c.C160G:p.H54D	YES	NO
RET	chr10	43620332	T	G	PCA30	PCA-30-2N	Normal	7.7	386.352	1740	1753	135	nonsynonymous SNV	RET:NM_001355216:exon15:c.T2179G:p.Y727D	YES	NO
HRAS	chr11	533874	T	C	PCA49	PCA49-8 P2	Normal	20.9	1237.89	862	881	184	nonsynonymous SNV	HRAS:NM_001130442:exon3:c.A182G:p.Q61R,HRAS:NM_005343:exon3:c.A182G:p.Q61R,HRAS:NM_176795:exon3:c.A182G:p.Q61R	YES	NO
FOXA1	chr14	38061161	GCCGCCGGCCCCCGGCTGCTTCTCGCACTT	-	PCA177	PCA-177-1N	Normal	48.8	439.613	71	80	39	nonframeshift deletion	FOXA1:NM_004496:exon2:c.799_828del:p.K267_G276del	YES	YES
ZFHX3	chr16	72828618	T	-	PCA30	PCA-30-2N	Normal	8.7	89.7895	512	518	45	frameshift deletion	ZFHX3:NM_001164766:exon8:c.5221delA:p.I1741Ffs*26	YES	YES
ERBB2	chr17	37879658	G	A	PCA49	PCA49-4 P2	Normal	39.5	4790.27	1234	1253	495	nonsynonymous SNV	ERBB2:NM_001289937:exon17:c.G2033A:p.R678Q,ERBB2:NM_004448:exon17:c.G2033A:p.R678Q,ERBB2:NM_001005862:exon20:c.G1943A:p.R648Q,ERBB2:NM_001289936:exon21:c.G1988A:p.R663Q	YES	YES
SF3B1	chr2	198267508	T	C	PCA49	PCA49-6 T2	Normal	8.3	254.336	963	968	80	nonsynonymous SNV	SF3B1:NM_012433:exon14:c.A1849G:p.I617V	YES	YES
PIK3CA	chr3	178916851	G	A	PCA49	PCA49-6 C1	Normal	23.9	2206.21	1246	1274	304	nonsynonymous SNV	PIK3CA:NM_006218:exon2:c.G238A:p.E80K	YES	YES
FBXW7	chr4	153249384	C	T	PCA49	PCA49-8 P2	Normal	12.3	637.925	1126	1136	140	nonsynonymous SNV	FBXW7:NM_018315:exon8:c.G1154A:p.R385H	YES	YES
APC	chr5	112176978	G	A	PCA58	PCA-58-1N	BPH	3.8	71.2599	1903	1925	74	nonsynonymous SNV	APC:NM_001127511:exon14:c.G5633A:p.S1878N	YES	YES
BRAF	chr7	140453134	T	C	PCA49	PCA49-1 P2	Normal	37.7	1410.84	396	401	151	nonsynonymous SNV	BRAF:NM_001354609:exon15:c.A1801G:p.K601E,BRAF:NM_004333:exon15:c.A1801G:p.K601E	YES	YES
KMT2C	chr7	151935910	C	T	PCA49	PCA49-4 T2	Normal	38.7	6720.8	1802	1807	700	nonsynonymous SNV	KMT2C:NM_170606:exon15:c.G2534A:p.G845E	YES	YES
KMT2C	chr7	151935910	C	T	PCA77	PCA-77-1N	BPH	38	5573.98	1533	1538	584	nonsynonymous SNV	KMT2C:NM_170606:exon15:c.G2534A:p.G845E	YES	YES
KMT2C	chr7	151945051	A	G	PCA173	PCA-173-2N	Normal	4.6	131.662	7257	1984	92	nonsynonymous SNV	KMT2C:NM_170606:exon14:c.T2468C:p.I823T	YES	YES
ABL1	chr9	133748301	G	A	PCA28	PCA28-6T1	BPH	6.7	112.009	638	641	43	nonsynonymous SNV	ABL1:NM_005157:exon6:c.G962A:p.G321E,ABL1:NM_007313:exon6:c.G1019A:p.G340E	YES	NO
ABL1	chr9	133760558	C	T	PCA49	PCA49-5 P1	Normal	12.4	58.4787	89	89	11	nonsynonymous SNV	ABL1:NM_005157:exon11:c.C2881T:p.P961S,ABL1:NM_007313:exon11:c.C2938T:p.P980S	YES	NO
ABL1	chr9	133760558	C	T	PCA49	PCA49-5 P2	Normal	14.9	63.0632	74	74	11	nonsynonymous SNV	ABL1:NM_005157:exon11:c.C2881T:p.P961S,ABL1:NM_007313:exon11:c.C2938T:p.P980S	YES	NO
ABL1	chr9	133760558	C	T	PCA49	PCA49-4 C2	Normal	13.5	66.7265	89	89	12	nonsynonymous SNV	ABL1:NM_005157:exon11:c.C2881T:p.P961S,ABL1:NM_007313:exon11:c.C2938T:p.P980S	YES	NO
ABL1	chr9	133760558	C	T	PCA49	PCA49-2 T2	Normal	22	89.6448	59	59	13	nonsynonymous SNV	ABL1:NM_005157:exon11:c.C2881T:p.P961S,ABL1:NM_007313:exon11:c.C2938T:p.P980S	YES	NO
ABL1	chr9	133760558	C	T	PCA49	PCA49-5 P3	Normal	17.6	94.9971	85	85	15	nonsynonymous SNV	ABL1:NM_005157:exon11:c.C2881T:p.P961S,ABL1:NM_007313:exon11:c.C2938T:p.P980S	YES	NO
AR	chrX	66905872	G	A	PCA106	PCA-106-1N	Normal	9.1	141.463	426	430	39	nonsynonymous SNV	AR:NM_000044:exon3:c.G1789A:p.A597T	YES	NO
MED12	chrX	70361130	G	C	PCA86	PCA-86-2N	BPH	8.1	52.2453	150	172	14	nonsynonymous SNV	MED12:NM_005120:exon43:c.G6318C:p.Q2106H	YES	NO
