# Supplementary material for: Spatial architectures of somatic mutations in normal prostate, benign prostatic hyperplasia and coexisting prostate cancer
Source: Exp Mol Med. 2024 Jan 4;56(1):168–76. doi: 10.1038/s12276-023-01140-8 (PMC10834420; doi:10.1038/s12276-023-01140-8)
Supplement: Supplementary file 9 — Supplementary Table 5 [file 12276_2023_1140_MOESM9_ESM.xls]

## Sheet: ST5
Supplementary Table 5. Amplicon panel target information (hg19)
Chromosome	Start	End	Gene	Number of amplicons	Targeted region size (bp)
1	11168251	11319272	MTOR	20	1800
1	27022870	27107194	ARID1A	99	9214
1	36932216	36935287	CSF3R	3	276
1	43803522	43818311	MPL	7	618
1	65301073	65344706	JAK1	22	1909
1	115247335	115260771	NRAS	8	671
1	118165636	118166302	TENT5C(FAM46C)	2	181
1	150547812	150552104	MCL1	7	633
1	162602255	162748388	DDR2	10	875
1	204494635	204518398	MDM4	10	801
2	16080159	16086992	MYCN	9	814
2	25457167	25470446	DNMT3A	9	795
2	29416337	30143399	ALK	21	1821
2	39573022	39573114	MONO27	2	211
2	47641541	47641541	BAT26	1	90
2	61705985	61760932	XPO1	9	745
2	95849323	95849323	NR24	1	96
2	137814066	138414652	THSD7B	13	1114
2	141116404	142567871	LRP1B	11	933
2	159389817	159530203	PKP4	2	170
2	178096121	178127075	NFE2L2	8	691
2	198257096	198299636	SF3B1	11	929
2	209108238	209113103	IDH1	2	176
2	212288902	213403186	ERBB4	13	1118
2	231157444	231158977	SP140	2	176
3	7456782	7620949	GRM7	5	449
3	10183444	10191580	VHL	10	936
3	12626070	12705469	RAF1	9	828
3	37038118	37091986	MLH1	14	1217
3	38179703	38183525	MYD88	7	629
3	38889115	38949419	SCN11A	10	840
3	41265564	41280628	CTNNB1	12	1066
3	49397687	49412972	RHOA	6	533
3	71008425	71161699	FOXP1	7	633
3	100569513	100621465	ABI3BP	2	169
3	171395387	171404444	PLD1	2	175
3	178916717	178952092	PIK3CA	21	1731
4	59275	86110	ZNF595	5	414
4	1795711	1808937	FGFR3	12	1218
4	55127416	55161354	PDGFRA	10	875
4	55524179	55602731	KIT	14	1213
4	55598164	55598182	BAT25	2	175
4	55948137	55991393	KDR	22	1873
4	106067077	106197483	TET2	25	2189
4	153243940	153332886	FBXW7	48	4136
5	1253860	1295169	TERT	9	870
5	35659220	35776323	SPEF2	3	237
5	98193968	98240694	CHD1	8	680
5	112043363	112179775	APC	132	11279
5	137803063	137803156	EGR1	2	180
5	149433595	149460476	CSF1R	13	1195
5	170814926	170837510	NPM1	8	677
5	176516605	176524536	FGFR4	9	827
6	393310	394862	IRF4	2	195
6	106536300	106554983	PRDM1	7	611
6	117609847	117725445	ROS1	16	1362
6	152129325	152419898	ESR1	8	709
6	168265249	168352307	AFDN(MLLT4)	5	419
7	6414321	6441889	RAC1	7	617
7	50344361	50468153	IKZF1	8	722
7	55125654	55268875	EGFR	15	1363
7	92244482	92462434	CDK6	7	639
7	116339608	116436068	MET	20	1740
7	128828983	128851921	SMO	9	845
7	140434453	140534416	BRAF	7	604
7	148504701	148543567	EZH2	8	690
7	151845465	151970843	KMT2C	14	1222
8	23534856	23541869	NKX3-1	10	871
8	38271687	38318591	FGFR1	11	951
8	128746883	128756247	MYC	23	2112
9	4985942	5123037	JAK2	10	824
9	5450475	5467800	CD274	8	678
9	5510712	5569965	PDCD1LG2	7	611
9	21968185	21994155	CDKN2A	11	1078
9	80343440	80645973	GNAQ	6	544
9	109687359	109690541	ZNF462	3	251
9	133729582	133760970	ABL1	16	1449
9	139390614	139438405	NOTCH1	23	2234
10	27322205	27322205	ANKRD26	1	69
10	27702192	27702875	PTCHD3	2	190
10	43572675	43620316	RET	13	1223
10	89623653	89725219	PTEN	27	2304
10	115511559	115511632	PLEKHS1	2	157
10	123239401	123353238	FGFR2	15	1296
10	129839124	129871609	PTPRE	3	273
11	533479	534221	HRAS	3	281
11	55579069	55579795	OR5L1	4	360
11	62608594	62609313	WDR74	7	617
11	69456156	69465938	CCND1	8	769
11	92086141	92623977	FAT3	15	1317
11	102193464	102193464	NR27	1	87
11	108114798	108236131	ATM	25	2080
11	111957489	111957489	SDHD	1	84
12	12870790	12871812	CDKN1B	7	639
12	25357188	25402644	KRAS	9	710
12	49415826	49448456	KMT2D(MLL2)	23	2138
12	56474095	56494932	ERBB3	13	1143
12	58141030	58146500	CDK4	10	903
12	69202970	69233196	MDM2	11	867
12	112884115	112939961	PTPN11	9	794
12	133202264	133263801	POLE	10	916
13	25008836	25058856	PARP4	12	1051
13	28578172	28674549	FLT3	10	846
13	32890564	32972839	BRCA2	169	13701
13	48877964	49054142	RB1	67	5364
13	73336086	73349986	DIS3	5	454
14	23652296	23652337	NR21	2	161
14	38060597	38061373	FOXA1	5	492
14	68290249	69061215	RAD51B	9	746
14	81609746	81610235	TSHR	5	448
14	95884146	95932300	SYNE3(C14ORF49)	7	663
14	103336550	103336550	TRAF3	1	88
14	105236657	105258969	AKT1	11	1032
15	23006630	23021199	NIPA2	5	431
15	45003721	45007799	B2M	3	259
15	66693113	66779581	MAP2K1	10	862
15	90627500	90645532	IDH2	8	749
16	50783850	50830264	CYLD	8	632
16	68772152	68867248	CDH1	19	1664
16	72821573	72993765	ZFHX3	19	1748
16	89805025	89877336	FANCA	10	895
17	5036151	5045692	USP6	6	549
17	7572852	7579857	TP53	25	2315
17	10206550	10223639	MYH13	5	453
17	29496935	29684303	NF1	20	1592
17	37618580	37687418	CDK12	10	856
17	37844939	37884086	ERBB2	14	1261
17	37947739	37947739	IKZF3	1	85
17	41197684	41276035	BRCA1	96	8238
17	47679269	74732411	SPOP	9	761
17	74732880	74732880	SRSF2	1	97
18	42260870	42643207	SETBP1	8	684
18	48573382	48604769	SMAD4	35	2922
19	1206878	1226612	STK11	25	2437
19	3114958	3119204	GNA11	3	278
19	4090602	4123801	MAP2K2	13	1294
19	13049463	13054699	CALR	22	2033
19	17937615	17954972	JAK3	12	1099
19	30303602	30314605	CCNE1	9	789
19	33792170	33793357	CEBPA	14	1440
19	38946145	39003114	RYR1	4	372
20	30954262	31023784	ASXL1	12	1080
20	35973184	36031674	SRC	9	858
20	40713469	41514541	PTPRT	17	1547
20	54945283	54963185	AURKA	9	761
20	57428362	57485791	GNAS	8	715
21	36164830	36259282	RUNX1	9	810
21	44513212	44527572	U2AF1	7	649
22	22127114	22221661	MAPK1	7	617
22	38884024	38897147	DDX17	3	257
X	44733134	44950030	KDM6A	14	1176
X	47422369	47430816	ARAF	10	948
X	66765546	66943517	AR	10	838
X	70338693	70361084	MED12	12	1079
X	79937500	79985431	BRWD3	4	307
X	153628113	153628207	RPL10	2	186
