# Supplementary material for: Spatial architectures of somatic mutations in normal prostate, benign prostatic hyperplasia and coexisting prostate cancer
Source: Exp Mol Med. 2024 Jan 4;56(1):168–76. doi: 10.1038/s12276-023-01140-8 (PMC10834420; doi:10.1038/s12276-023-01140-8)
Supplement: Supplementary file 10 — Supplementary Table 4 [file 12276_2023_1140_MOESM10_ESM.xls]

## Sheet: ST4
Supplementary Table 4. Summary of WGS of PCA-49
Clone_ID	Zone	Tissue	Average_WGS_depth	Number_of_SBS	Median_Allele_Frequency	Telomere_length	Somatic changes	With_private_subclone	Note	Panel_sequencing_depth
PCA-49-7-P2	Peripheral zone	Normal	17.52	974	0.1111	3055.1			Used as a normal control for SCNA analysis	859.4
PCA-49-4-C2	Central zone	Normal	16.13	1467	0.1429	2398		YES		980.9
PCA-49-2-C1	Central zone	Normal	16.81	1610	0.1364	1141.7		YES		853.7
PCA-49-1-P2	Peripheral zone	Normal	18.29	1795	0.1333	1952	BRAF mutation	YES		831.7
PCA-49-4-P2	Peripheral zone	Normal	16.07	1635	0.1667	4422.6	ERBB2 mutation	YES		867.4
PCA-49-4-T1	Transitional zone	Normal	16.64	1639	0.15	2914.3		YES		907
PCA-49-6-T2	Transitional zone	Normal	18.59	1629	0.1176	1886.3		YES		1035
PCA-49-3-T2	Transitional zone	Normal	17.91	1942	0.1429	4366.4		YES		1044
PCA-49-5-CA	Peripheral zone	Normal	17.55	1488	0.125	2389.4				920.6
PCA-49-1-C3	Central zone	Normal	17.55	1143	0.1111	3556.8				823.1
PCA-49-2-C2	Central zone	Normal	17.13	962	0.1111	2959.1				961.1
PCA-49-2-C3	Central zone	Normal	15.3	849	0.125	4081.3				972.9
PCA-49-3-C1	Central zone	Normal	19.03	1184	0.1053	4505.3				904.3
PCA-49-3-C2	Central zone	Normal	18.48	1231	0.1111	3264.5				1041
PCA-49-4-C1	Central zone	Normal	18.73	1749	0.1176	2975.8				887.3
PCA-49-5-C1	Central zone	Normal	17.2	956	0.1111	3202.6				1080
PCA-49-5-C2	Central zone	Normal	17.82	1168	0.1111	3591.6				1025
PCA-49-6-C1	Central zone	Normal	16.37	1204	0.1333	3495.4	mutations on RRAS2 and PIK3CA			998
PCA-49-6-C2	Central zone	Normal	16.7	1104	0.1176	2694.7	SCNA on chr13 and chr16			798.3
PCA-49-3-P2	Peripheral zone	Normal	17.92	1252	0.1111	3713.2				726.7
PCA-49-1-P1	Peripheral zone	Normal	17.57	1891	0.1333	2533.3				1320
PCA-49-2-P1	Peripheral zone	Normal	18.31	1068	0.1053	3260.1	SCNA on chr14			651
PCA-49-3-P1	Peripheral zone	Normal	16.19	1422	0.1429	2794.4				1064
PCA-49-3-P3	Peripheral zone	Normal	18	1433	0.1176	3434.5				821.1
PCA-49-4-P1	Peripheral zone	Normal	17.19	974	0.1111	4200.7				962
PCA-49-5-P1	Peripheral zone	Normal	16.55	1382	0.1333	2954.9				963.5
PCA-49-6-P1	Peripheral zone	Normal	15.27	845	0.125	2874.1				1054
PCA-49-7-P1	Peripheral zone	Normal	15.1	919	0.1304	3079.6				758.1
PCA-49-7-P3	Peripheral zone	Normal	16.53	857	0.1176	3869.8				859.4
PCA-49-8-P1	Peripheral zone	Normal	13.93	820	0.1429	2947.4	SCNA on chr16 and chr20			668.3
PCA-49-8-P2	Peripheral zone	Normal	16.59	1329	0.1333	2737.7	HRAS mutation			984.1
PCA-49-8-P3	Peripheral zone	Normal	14.52	998	0.1579	1628.2				1542
PCA-49-1-T1	Transitional zone	Normal	16.85	1096	0.1176	3321.7				650.5
PCA-49-1-T2	Transitional zone	Normal	17.64	1424	0.125	1866.2				865.8
PCA-49-2-T1	Transitional zone	Normal	19.23	1086	0.1	3414.7				797.6
PCA-49-3-T1	Transitional zone	Normal	17.28	1221	0.1111	3074.7				880.2
PCA-49-4-T2	Transitional zone	Normal	17.6	1161	0.1111	3521				1134
PCA-49-5-T1	Transitional zone	Normal	15.35	1025	0.1333	2624.8				897.2
PCA-49-6-T1	Transitional zone	Normal	17.24	1182	0.1176	2329.3				895.5
