# Supplementary material for: Spatial architectures of somatic mutations in normal prostate, benign prostatic hyperplasia and coexisting prostate cancer
Source: Exp Mol Med. 2024 Jan 4;56(1):168–76. doi: 10.1038/s12276-023-01140-8 (PMC10834420; doi:10.1038/s12276-023-01140-8)
Supplement: Supplementary file 11 — Supplementary Table 3 [file 12276_2023_1140_MOESM11_ESM.xls]

## Sheet: ST3
Supplementary Table 3. Summary of WGS of PCA-28. n.p.: not performed.
Clone_ID	Zone	Tissue	Average_WGS_depth	Number_of_SBS	Median_Allele_Frequency	Telomere_length	With_private_subclone	Note	Panel_sequencing_depth
PCA-28_10_P1	Peripheral zone	BPH	17.43	994	0.3636	1906.2	YES		844.5
PCA-28_10_P2	Peripheral zone	BPH	16.65	884	0.3684	2865	YES		999.7
PCA-28_10_P3	Peripheral zone	BPH	15.46	1085	0.2857	2539.5	YES		896.1
PCA-28_10_P4	Peripheral zone	BPH	19.82	652	0.25	2315.1	YES		n.p.
PCA-28_10_P5	Peripheral zone	BPH	16.97	1088	0.2069	2371	YES		n.p.
PCA-28_11_CA	Peripheral zone	Normal	16.63	346	0.1667	4186.6			720
PCA-28_11_P1	Peripheral zone	BPH	15.99	797	0.25	2457.4	YES		788.5
PCA-28_11_P2	Peripheral zone	BPH	14.53	748	0.2	3042.4			1076
PCA-28_11_P3	Peripheral zone	BPH	16.35	427	0.1818	3524.3			1209
PCA-28_12_P1	Peripheral zone	BPH	13.77	789	0.3333	2640.5	YES		1227
PCA-28_12_P2	Peripheral zone	BPH	15.53	598	0.2174	3208.2			1012
PCA-28_12_P3	Peripheral zone	BPH	15.84	932	0.317	1456.8	YES		1010
PCA-28_3_C2	Central zone	Normal	17.51	862	0.3077	2260.2	YES		914.3
PCA-28_3_P1	Peripheral zone	Normal	17.86	142	0.1277	5851.6			n.p.
PCA-28_3_P2	Peripheral zone	Normal	17.52	595	0.2222	2429.2	YES		n.p.
PCA-28_3_P3	Peripheral zone	Normal	17.29	486	0.1905	2951.5			n.p.
PCA-28_3_T1	Transitional zone	BPH	16.13	415	0.2	2723.1			808.3
PCA-28_3_T3	Transitional zone	BPH	14.51	238	0.1333	3057.4			n.p.
PCA-28_4_C1	Central zone	BPH	14.09	570	0.3571	2292.1	YES		1036
PCA-28_4_C2	Central zone	BPH	14.62	587	0.3846	2320.6	YES		1103
PCA-28_4_P1	Peripheral zone	BPH	18.31	720	0.3636	2682.2	YES		n.p.
PCA-28_4_P2	Peripheral zone	BPH	16.07	797	0.4167	1929.4	YES		n.p.
PCA-28_4_T1	Transitional zone	BPH	14.93	1073	0.3	2086.7			868.5
PCA-28_4_T2	Transitional zone	BPH	16.56	1183	0.375	1984.1	YES		918.7
PCA-28_5_C1	Central zone	BPH	18.08	524	0.3125	2544.7	YES		1016
PCA-28_5_C2	Central zone	BPH	17.77	548	0.2581	2747.9	YES		1026
PCA-28_5_P1	Peripheral zone	BPH	15.83	365	0.189	3259.2			1232
PCA-28_5_P2	Peripheral zone	BPH	16.2	791	0.3333	2283.4	YES		1313
PCA-28_5_P3	Peripheral zone	Normal	18.59	734	0.3	1545.2	YES		1103
PCA-28_5_T1	Transitional zone	Normal	17.72	197	0.1429	4412.1			1005
PCA-28_5_T2	Transitional zone	Normal	15.22	275	0.1802	2873.5			1042
PCA-28_6_C1	Central zone	BPH	17.76	877	0.3846	1615.2	YES		1089
PCA-28_6_C2	Central zone	BPH	19.26	469	0.222	2585.4		Used as a normal control for SCNA analysis	1124
PCA-28_6_P1	Peripheral zone	BPH	16.81	987	0.4	1835.6	YES		1087
PCA-28_6_P2	Peripheral zone	BPH	14.76	842	0.3333	1965.3	YES		1008
PCA-28_6_P3	Peripheral zone	BPH	16.49	944	0.3158	1870.4	YES		872.2
PCA-28_6_T1	Transitional zone	BPH	17.72	792	0.3333	1839	YES		1009
PCA-28_6_T2	Transitional zone	BPH	15.32	936	0.3684	2128.9	YES		991.5
PCA-28_7_C1	Central zone	BPH	17.74	724	0.2917	1826.9	YES		960.3
PCA-28_7_C2	Central zone	BPH	15.82	584	0.1875	3026.1			1498
PCA-28_7_P1	Peripheral zone	Normal	13.56	328	0.1716	2881.3			1705
PCA-28_7_P2	Peripheral zone	Normal	14.57	738	0.3077	2340.8	YES		1572
PCA-28_7_P3	Peripheral zone	Normal	15.8	256	0.1464	3308.6			1436
PCA-28_7_T1	Transitional zone	BPH	15.7	897	0.3636	2650.2	YES		1519
PCA-28_7_T2	Transitional zone	BPH	14.54	365	0.1818	3141.6			1697
PCA-28_8_C1	Central zone	BPH	17.13	542	0.2308	2930.1			840.5
PCA-28_8_C2	Central zone	BPH	14.09	928	0.2308	3144.6	YES		788.2
PCA-28_8_P1	Peripheral zone	BPH	19.04	1060	0.381	1989.3	YES		562.7
PCA-28_8_P2	Peripheral zone	BPH	14.4	1129	0.2727	1572.3	YES		798.3
PCA-28_8_P3	Peripheral zone	BPH	16.41	1087	0.3913	2205.3	YES		935
PCA-28_8_T1	Transitional zone	BPH	14.08	639	0.2222	3151			832.2
PCA-28_8_T2	Transitional zone	BPH	16.7	421	0.4	1963			890.5
PCA-28_9_C1	Central zone	BPH	11.05	806	0.2752	1960.7			n.p.
PCA-28_9_P1	Peripheral zone	BPH	16.56	980	0.28	1906.5	YES		596.3
PCA-28_9_P2	Peripheral zone	BPH	16.73	917	0.35	2416.8	YES		797.7
PCA-28_9_P3	Peripheral zone	BPH	18.57	565	0.2857	2270	YES		887.9
PCA-28_9_P4	Peripheral zone	BPH	14.37	814	0.3	2997.7	YES		n.p.
PCA-28_CA2	Peripheral zone	Tumor	18.68	1833	0.2	2168.5	YES		n.p.
