# Supplementary material for: Spatial architectures of somatic mutations in normal prostate, benign prostatic hyperplasia and coexisting prostate cancer
Source: Exp Mol Med. 2024 Jan 4;56(1):168–76. doi: 10.1038/s12276-023-01140-8 (PMC10834420; doi:10.1038/s12276-023-01140-8)
Supplement: Supplementary file 12 — Supplementary Table 2 [file 12276_2023_1140_MOESM12_ESM.xls]

## Sheet: ST2
Supplementary Table 2. Summary of whole genome sequencing of 20 patients with trio sampling
Patient_ID	Clone_ID	Tissue	Average_WGS_depth	Number_of_SBS	Median_Allele_Frequency	Telomere_length	With_private_subclone	Panel_sequencing_depth
PCA-106	PCA-106-1N	1N	15.68	649	0.15	2341.5		1038
PCA-106	PCA-106-1T	1T	14.4	1266	0.2	1395.2	YES	958.4
PCA-106	PCA-106-2N	2N	14.68	615	0.1538	2512.5		988.3
PCA-113	PCA-113-1N	1N	17.07	861	0.1429	2868.7		875.6
PCA-113	PCA-113-1T	1T	15.31	1806	0.2727	2027.3	YES	1157
PCA-113	PCA-113-2N	2N	17.17	864	0.1398	3478.8		927.7
PCA-163	PCA-163-1N	1N	14.84	1431	0.1765	2273.6	YES	1081
PCA-163	PCA-163-1T	1T	14.65	2102	0.2308	2822.3	YES	1281
PCA-163	PCA-163-2N	2N	15.18	1486	0.1667	2324.7	YES	1104
PCA-173	PCA-173-1N	1N	16.57	1488	0.1538	3336.1		1201
PCA-173	PCA-173-1T	1T	16.87	1993	0.1752	2052.5		1255
PCA-173	PCA-173-2N	2N	19.39	1527	0.1475	2500.6		1341
PCA-175	PCA-175-1N	1N	14.75	722	0.1538	3994.6		1183
PCA-175	PCA-175-1T	1T	16.83	2657	0.2667	1790.4	YES	1052
PCA-175	PCA-175-2N	2N	14.52	783	0.1538	3615.6		823.4
PCA-177	PCA-177-1N	1N	16.12	1700	0.1667	1693.3	YES	1397
PCA-177	PCA-177-1T	1T	11.97	1424	0.25	2262.3	YES	1222
PCA-177	PCA-177-2N	2N	17.72	871	0.1429	3140.4		1268
PCA-198	PCA-198-1N	1N	17.02	1941	0.2143	2160.2	YES	1342.08
PCA-198	PCA-198-1T	1T	14.94	2352	0.2308	2083.7	YES	1618.41
PCA-198	PCA-198-2N	2N	17.35	1846	0.2	2118.8	YES	769.395
PCA-201	PCA-201-1N	1N	15.68	1233	0.15	1770.2		860.3
PCA-201	PCA-201-1T	1T	18.29	2789	0.25	1378.3	YES	1060
PCA-201	PCA-201-2N	2N	15.91	1717	0.1739	3259.6	YES	813.5
PCA-211	PCA-211-1N	1N	12.38	1172	0.2	1854.4	YES	1001
PCA-211	PCA-211-1T	1T	13.16	2593	0.3333	1051	YES	891.3
PCA-211	PCA-211-2N	2N	11.49	967	0.1818	1795.4		1395
PCA-30	PCA-30-1N	1N	15.19	1077	0.1429	3279.9		679.9
PCA-30	PCA-30-1T	1T	16.36	2312	0.2222	1494.9	YES	490
PCA-30	PCA-30-2N	2N	16.24	1225	0.15	5172.9		622.9
PCA-32	PCA-32-1N	1N	15.17	1226	0.1579	2191.9		865.5
PCA-32	PCA-32-1T	1T	15.5	1009	0.1429	3374.4		796.1
PCA-32	PCA-32-2N	2N	15.46	911	0.1538	3300.6		881.4
PCA-53	PCA-53-1N	1N	16.15	1084	0.1579	5423		586.1
PCA-53	PCA-53-1T	1T	14.83	1344	0.2113	1253.5	YES	1138
PCA-53	PCA-53-2N	2N	16.21	992	0.1538	5070.6		865.1
PCA-58	PCA-58-1N	1N	17.76	1282	0.15	2309.9		1109
PCA-58	PCA-58-1T	1T	13.24	1841	0.3158	913.7	YES	1159
PCA-58	PCA-58-2N	2N	16.3	940	0.15	3149		828.4
PCA-64	PCA-64-1N	1N	18.33	1125	0.1429	2841.4		934.5
PCA-64	PCA-64-1T	1T	15.7	2213	0.2353	1898.4	YES	847.5
PCA-64	PCA-64-2N	2N	14.2	1213	0.1765	1913.3	YES	1033
PCA-68	PCA-68-1N	1N	15.95	1057	0.1429	2558.1		1389
PCA-68	PCA-68-1T	1T	15.79	2569	0.2667	1317.1	YES	1287
PCA-68	PCA-68-2N	2N	14.08	1061	0.15	1822.2		1164
PCA-72	PCA-72-1N	1N	18.29	733	0.1429	3314.6		354
PCA-72	PCA-72-1T	1T	17.57	654	0.1429	4634.9		1017
PCA-72	PCA-72-2N	2N	16.4	666	0.1429	4469.8		348.1
PCA-77	PCA-77-1N	1N	15.78	1051	0.2	1096	YES	1299
PCA-77	PCA-77-1T	1T	16.08	1999	0.2105	1614.2	YES	1046
PCA-77	PCA-77-2N	2N	13.9	785	0.1538	3432.6		1084
PCA-81	PCA-81-1N	1N	17.93	979	0.1538	3365.4		1226
PCA-81	PCA-81-1T	1T	16.11	1180	0.1875	2751.7	YES	901.4
PCA-81	PCA-81-2N	2N	17.09	832	0.1455	3219.4		961.5
PCA-82	PCA-82-1N	1N	14.77	739	0.1765	3701.6		785.1
PCA-82	PCA-82-1T	1T	14.14	2722	0.3548	1149.6	YES	952.4
PCA-82	PCA-82-2N	2N	18.34	966	0.1739	2472.3	YES	1172
PCA-86	PCA-86-1N	1N	17.5	689	0.1429	2656.2		1036
PCA-86	PCA-86-1T	1T	16.58	2108	0.25	1796.6	YES	920.5
PCA-86	PCA-86-2N	2N	16.97	654	0.1446	2908		980.9
