# Supplementary material for: Spatial architectures of somatic mutations in normal prostate, benign prostatic hyperplasia and coexisting prostate cancer
Source: Exp Mol Med. 2024 Jan 4;56(1):168–76. doi: 10.1038/s12276-023-01140-8 (PMC10834420; doi:10.1038/s12276-023-01140-8)
Supplement: Supplementary file 13 — Supplementary Table 1 [file 12276_2023_1140_MOESM13_ESM.xls]

## Sheet: ST1
Supplementary Table 1. Clinicopathological features of 22 PCA patients used in the study
Data_set	Patient_ID	Diagnosed_age	1N_zone	1N_type	2N_zone	2N_type	tumor size (cm in diameter)	TNM_stage	Gleason's_score	PSA_score	Estimated_tumor_purity	Estimated_tumor_ploidy	Tumor_(1T)_driver_(super)	Tumor_(1T)_driver
multiregion sequencing	PCA-28	60	NA	NA	NA	NA	1.5	II	3+3	15.49	0.78	2	ETS+	TMPRSS2-ERG fusion
multiregion sequencing	PCA-49	61	NA	NA	NA	NA	0.6	II	4+3	2.35	N/A	N/A	unknown	unknown
Trio sequencing	PCA-106	63	Central zone	Normal	Peripheral zone	Normal	1.1	II	3+3	4.98	0.92	2	ETS+	TMPRSS2-ERG fusion
Trio sequencing	PCA-113	56	Peripheral zone	Normal	Transitional zone	Normal	1.2	II	3+4	3.98	0.83	1.9	ETS+	TMPRSS2-ERG fusion
Trio sequencing	PCA-163	67	Peripheral zone	BPH	Peripheral zone	BPH	1.4	II	4+3	8.28	0.71	2	unknown	unknown
Trio sequencing	PCA-173	62	Peripheral zone	BPH	Central zone	Normal	2.4	III	3+4	3.87	0.9	1.9	unknown	unknown
Trio sequencing	PCA-175	66	Peripheral zone	BPH	Peripheral zone	Normal	2.1	III	3+4	2.68	0.72	1.8	FOXA1	FOXA1 mutation
Trio sequencing	PCA-177	63	Peripheral zone	Normal	Peripheral zone	Normal	1	II	3+3	3.02	0.64	1.9	ETS+	TMPRSS2-ERG fusion
Trio sequencing	PCA-198	73	Transitional zone	BPH	Peripheral zone	BPH	0.9	II	3+4	4.7	0.57	1.8	Other	CHD1 deletion
Trio sequencing	PCA-201	67	Peripheral zone	Normal	Peripheral zone	Normal	2.1	III	4+3	18.01	0.77	2	SPOP	SPOP mutation
Trio sequencing	PCA-211	59	Transitional zone	Normal	Peripheral zone	Normal	1.9	II	5+4	12.74	0.83	2	SPOP	SPOP mutation
Trio sequencing	PCA-30	73	Central zone	Normal	Peripheral zone	BPH	1.4	II	3+4	4.64	0.84	1.9	unknown	unknown
Trio sequencing	PCA-32	74	Peripheral zone	Normal	Peripheral zone	Normal	1	II	3+3	3.67	0.91	1.9	unknown	unknown
Trio sequencing	PCA-53	55	Peripheral zone	Normal	Peripheral zone	Normal	2.2	II	3+3	5.87	0.86	1.9	ETS+	TMPRSS2-ERG fusion
Trio sequencing	PCA-58	68	Peripheral zone	BPH	Peripheral zone	BPH	2.3	II	4+4	9.53	0.83	1.9	FOXA1	FOXA1 mutation
Trio sequencing	PCA-64	73	Peripheral zone	Normal	Peripheral zone	Normal	1.5	II	3+4	7.87	0.66	1.9	ETS+	SLC45A3-ERG fusion
Trio sequencing	PCA-68	68	Peripheral zone	Normal	Peripheral zone	BPH	2.3	II	3+4	10.66	0.8	1.9	FOXA1	FOXA1 indel
Trio sequencing	PCA-72	62	Central zone	Normal	Peripheral zone	Normal	2.2	II	3+3	5.69	0.92	1.9	unknown	unknown
Trio sequencing	PCA-77	63	Peripheral zone	BPH	Central zone	Normal	0.9	II	3+3	4.52	0.74	1.9	SPOP	SPOP mutation
Trio sequencing	PCA-81	67	Peripheral zone	Normal	Peripheral zone	Normal	1.6	II	3+3	16	0.9	2	ETS+	TMPRSS2-ERG fusion
Trio sequencing	PCA-82	63	Peripheral zone	Normal	Peripheral zone	BPH	1.5	II	4+4	6.12	0.86	2	Other	CHD1 deletion
Trio sequencing	PCA-86	53	Peripheral zone	Normal	Peripheral zone	BPH	2	II	3+4	10.35	0.75	1.9	unknown	unknown
